# Supplementary material for: Occurrence and characterization of NDM-5-producing Escherichia coli from retail eggs
Source: Front Microbiol. 2023 Nov 23;14:1281838. doi: 10.3389/fmicb.2023.1281838 (PMC10701905; doi:10.3389/fmicb.2023.1281838)
Supplement: Supplementary file 1 [file Data_Sheet_1.xlsx]

## Sheet: Table S1
Table S1 Information of all egg samples collected in this study.
Batch	Collection Date	Sample No.	The name of farmers' market	Market number	Geographic Location	Sample type	Sample collecter
First batch	2022-05-25	1	South China Agricultural University market	FM1	Tianhe District, Guangzhou, China	egg shells	Tong Li
First batch	2022-05-25	2	South China Agricultural University market	FM1	Tianhe District, Guangzhou, China	egg shells	Tong Li
First batch	2022-05-25	3	South China Agricultural University market	FM1	Tianhe District, Guangzhou, China	egg shells	Tong Li
First batch	2022-05-25	4	South China Agricultural University market	FM1	Tianhe District, Guangzhou, China	egg shells	Tong Li
First batch	2022-05-25	5	Jingui meat integrated market	FM2	Yuexiu District, Guangzhou, China	egg shells	Junqiang Chen
First batch	2022-05-25	6	Jingui meat integrated market	FM2	Yuexiu District, Guangzhou, China	egg shells	Junqiang Chen
First batch	2022-05-25	7	Jingui meat integrated market	FM2	Yuexiu District, Guangzhou, China	egg shells	Junqiang Chen
First batch	2022-05-25	8	Jingui meat integrated market	FM2	Yuexiu District, Guangzhou, China	egg shells	Junqiang Chen
First batch	2022-05-25	9	Jingui meat integrated market	FM2	Yuexiu District, Guangzhou, China	egg shells	Junqiang Chen
First batch	2022-05-25	10	Jingui meat integrated market	FM2	Yuexiu District, Guangzhou, China	egg shells	Junqiang Chen
First batch	2022-05-25	11	Guihua meat market	FM3	Yuexiu District, Guangzhou, China	egg shells	Junqiang Chen
First batch	2022-05-25	12	Guihua meat market	FM3	Yuexiu District, Guangzhou, China	egg shells	Junqiang Chen
First batch	2022-05-25	13	Guihua meat market	FM3	Yuexiu District, Guangzhou, China	egg shells	Junqiang Chen
First batch	2022-05-25	14	Guihua meat market	FM3	Yuexiu District, Guangzhou, China	egg shells	Junqiang Chen
First batch	2022-05-25	15	Guihua meat market	FM3	Yuexiu District, Guangzhou, China	egg shells	Junqiang Chen
First batch	2022-05-25	16	Guihua meat market	FM3	Yuexiu District, Guangzhou, China	egg shells	Junqiang Chen
First batch	2022-05-25	17	Luogangcun farmers' market	FM4	Baiyun District, Guangzhou, China	egg shells	Chao Yue
First batch	2022-05-25	18	Luogangcun farmers' market	FM4	Baiyun District, Guangzhou, China	egg shells	Chao Yue
First batch	2022-05-25	19	Luogangcun farmers' market	FM4	Baiyun District, Guangzhou, China	egg shells	Chao Yue
First batch	2022-05-25	20	Luogangcun farmers' market	FM4	Baiyun District, Guangzhou, China	egg shells	Chao Yue
First batch	2022-05-25	21	Luogangcun farmers' market	FM4	Baiyun District, Guangzhou, China	egg shells	Chao Yue
First batch	2022-05-25	22	Luogangcun farmers' market	FM4	Baiyun District, Guangzhou, China	egg shells	Chao Yue
First batch	2022-05-25	23	Dongping farmers' market	FM5	Baiyun District, Guangzhou, China	egg shells	Chao Yue
First batch	2022-05-25	24	Dongping farmers' market	FM5	Baiyun District, Guangzhou, China	egg shells	Chao Yue
First batch	2022-05-25	25	Dongping farmers' market	FM5	Baiyun District, Guangzhou, China	egg shells	Chao Yue
First batch	2022-05-25	26	Dongping farmers' market	FM5	Baiyun District, Guangzhou, China	egg shells	Chao Yue
First batch	2022-05-25	27	Dongping farmers' market	FM5	Baiyun District, Guangzhou, China	egg shells	Chao Yue
First batch	2022-05-25	28	Dongping farmers' market	FM5	Baiyun District, Guangzhou, China	egg shells	Chao Yue
First batch	2022-05-25	29	Guoliubao meat market	FM6	Tianhe District, Guangzhou, China	egg shells	Tong Li
First batch	2022-05-25	30	Guoliubao meat market	FM6	Tianhe District, Guangzhou, China	egg shells	Tong Li
First batch	2022-05-25	31	Guoliubao meat market	FM6	Tianhe District, Guangzhou, China	egg shells	Tong Li
First batch	2022-05-25	32	Guoliubao meat market	FM6	Tianhe District, Guangzhou, China	egg shells	Tong Li
First batch	2022-05-25	33	Guoliubao meat market	FM6	Tianhe District, Guangzhou, China	egg shells	Tong Li
First batch	2022-05-25	34	Guoliubao meat market	FM6	Tianhe District, Guangzhou, China	egg shells	Tong Li
First batch	2022-05-25	35	Guoliubao meat market	FM6	Tianhe District, Guangzhou, China	egg shells	Tong Li
First batch	2022-05-25	36	Xinmenlou integrated market	FM7	Baiyun District, Guangzhou, China	egg shells	Huiying Yue
First batch	2022-05-25	37	Xinmenlou integrated market	FM7	Baiyun District, Guangzhou, China	egg shells	Huiying Yue
First batch	2022-05-25	38	Xinmenlou integrated market	FM7	Baiyun District, Guangzhou, China	egg shells	Huiying Yue
First batch	2022-05-25	39	Xinmenlou integrated market	FM7	Baiyun District, Guangzhou, China	egg shells	Huiying Yue
First batch	2022-05-25	40	Xinmenlou integrated market	FM7	Baiyun District, Guangzhou, China	egg shells	Huiying Yue
First batch	2022-05-25	41	Xinmenlou integrated market	FM7	Baiyun District, Guangzhou, China	egg shells	Huiying Yue
First batch	2022-05-25	42	Dongguanzhuang farmer' market	FM8	Tianhe District, Guangzhou, China	egg shells	Huiying Yue
First batch	2022-05-25	43	Dongguanzhuang farmer' market	FM8	Tianhe District, Guangzhou, China	egg shells	Huiying Yue
First batch	2022-05-25	44	Dongguanzhuang farmer' market	FM8	Tianhe District, Guangzhou, China	egg shells	Huiying Yue
First batch	2022-05-25	45	Dongguanzhuang farmer' market	FM8	Tianhe District, Guangzhou, China	egg shells	Huiying Yue
First batch	2022-05-25	46	Dongguanzhuang farmer' market	FM8	Tianhe District, Guangzhou, China	egg shells	Huiying Yue
First batch	2022-05-25	47	Dongguanzhuang farmer' market	FM8	Tianhe District, Guangzhou, China	egg shells	Huiying Yue
First batch	2022-05-25	48	Dongguanzhuang farmer' market	FM8	Tianhe District, Guangzhou, China	egg shells	Huiying Yue
Second batch	2022-06-13	49	Fujin meat market	FM9	Yuexiu District, Guangzhou, China	egg shells and egg content	Huiying Yue
Second batch	2022-06-13	50	Ronghua meat market	FM10	Yuexiu District, Guangzhou, China	egg shells and egg content	Huiying Yue
Second batch	2022-06-13	51	Dongchuan market	FM11	Yuexiu District, Guangzhou, China	egg shells and egg content	Huiying Yue
Second batch	2022-06-13	52	Dongchuan market	FM11	Yuexiu District, Guangzhou, China	egg shells and egg content	Huiying Yue
Second batch	2022-06-13	53	Yongsheng street meat market	FM12	Yuexiu District, Guangzhou, China	egg shells and egg content	Chao Yue
Second batch	2022-06-13	54	Yongsheng street meat market	FM12	Yuexiu District, Guangzhou, China	egg shells and egg content	Chao Yue
Second batch	2022-06-13	55	Dongshankou market	FM13	Yuexiu District, Guangzhou, China	egg shells and egg content	Chao Yue
Second batch	2022-06-13	56	Dongshankou market	FM13	Yuexiu District, Guangzhou, China	egg shells and egg content	Chao Yue
Second batch	2022-06-13	57	Sishi meat market	FM14	Yuexiu District, Guangzhou, China	egg shells and egg content	Chao Yue
Second batch	2022-06-13	58	Sishi meat market	FM14	Yuexiu District, Guangzhou, China	egg shells and egg content	Chao Yue
Second batch	2022-06-13	59	Mingyue farmers' market	FM15	Yuexiu District, Guangzhou, China	egg shells and egg content	Litao Lu
Second batch	2022-06-13	60	Mingyue farmers' market	FM15	Yuexiu District, Guangzhou, China	egg shells and egg content	Litao Lu
Second batch	2022-06-13	61	Gonghexi meat market	FM16	Yuexiu District, Guangzhou, China	egg shells and egg content	Litao Lu
Second batch	2022-06-13	62	Gonghexi meat market	FM16	Yuexiu District, Guangzhou, China	egg shells and egg content	Litao Lu
Second batch	2022-06-13	63	Kecun farmers' market	FM17	Haizhu District, Guangzhou, China	egg shells and egg content	Litao Lu
Second batch	2022-06-13	64	Kecun farmers' market	FM17	Haizhu District, Guangzhou, China	egg shells and egg content	Litao Lu
Second batch	2022-06-13	65	Kecun farmers' market	FM17	Haizhu District, Guangzhou, China	egg shells and egg content	Litao Lu
Second batch	2022-06-13	66	Kecun farmers' market	FM17	Haizhu District, Guangzhou, China	egg shells and egg content	Litao Lu
Second batch	2022-06-13	67	Kecun farmers' market	FM17	Haizhu District, Guangzhou, China	egg shells and egg content	Litao Lu
Second batch	2022-06-13	68	Xinjiao integrated market	FM18	Haizhu District, Guangzhou, China	egg shells and egg content	Junqiang Chen
Second batch	2022-06-13	69	Xinjiao integrated market	FM18	Haizhu District, Guangzhou, China	egg shells and egg content	Junqiang Chen
Second batch	2022-06-13	70	Xinjiao integrated market	FM18	Haizhu District, Guangzhou, China	egg shells and egg content	Junqiang Chen
Second batch	2022-06-13	71	Xinjiao integrated market	FM18	Haizhu District, Guangzhou, China	egg shells and egg content	Junqiang Chen
Second batch	2022-06-13	72	Xinjiao integrated market	FM18	Haizhu District, Guangzhou, China	egg shells and egg content	Junqiang Chen
Second batch	2022-06-13	73	Lulufa meat market	FM19	Haizhu District, Guangzhou, China	egg shells and egg content	Junqiang Chen
Second batch	2022-06-13	74	Lulufa meat market	FM19	Haizhu District, Guangzhou, China	egg shells and egg content	Junqiang Chen
Second batch	2022-06-13	75	Lulufa meat market	FM19	Haizhu District, Guangzhou, China	egg shells and egg content	Junqiang Chen
Second batch	2022-06-13	76	Lulufa meat market	FM19	Haizhu District, Guangzhou, China	egg shells and egg content	Junqiang Chen
Second batch	2022-06-13	77	Lulufa meat market	FM19	Haizhu District, Guangzhou, China	egg shells and egg content	Junqiang Chen
Second batch	2022-06-13	78	Guiyuan meat market	FM20	Haizhu District, Guangzhou, China	egg shells and egg content	Tong Li
Second batch	2022-06-13	79	Guiyuan meat market	FM20	Haizhu District, Guangzhou, China	egg shells and egg content	Tong Li
Second batch	2022-06-13	80	Guiyuan meat market	FM20	Haizhu District, Guangzhou, China	egg shells and egg content	Tong Li
Second batch	2022-06-13	81	Guiyuan meat market	FM20	Haizhu District, Guangzhou, China	egg shells and egg content	Tong Li
Second batch	2022-06-13	82	Guiyuan meat market	FM20	Haizhu District, Guangzhou, China	egg shells and egg content	Tong Li
Second batch	2022-06-13	83	Guiyuan meat market	FM20	Haizhu District, Guangzhou, China	egg shells and egg content	Tong Li
Second batch	2022-06-13	84	Guiyuan meat market	FM20	Haizhu District, Guangzhou, China	egg shells and egg content	Tong Li
Second batch	2022-06-13	85	Guiyuan meat market	FM20	Haizhu District, Guangzhou, China	egg shells and egg content	Tong Li
Third batch	2022-07-07	86	Cancan fresh meat market	FM21	Tianhe District, Guangzhou, China	egg shells and egg content	Tong Li and Junqiang Chen
Third batch	2022-07-07	87	Cancan fresh meat market	FM21	Tianhe District, Guangzhou, China	egg shells and egg content	Tong Li and Junqiang Chen
Third batch	2022-07-07	88	Cancan fresh meat market	FM21	Tianhe District, Guangzhou, China	egg shells and egg content	Tong Li and Junqiang Chen
Third batch	2022-07-07	89	Cancan fresh meat market	FM21	Tianhe District, Guangzhou, China	egg shells and egg content	Tong Li and Junqiang Chen
Third batch	2022-07-07	90	Cancan fresh meat market	FM21	Tianhe District, Guangzhou, China	egg shells and egg content	Tong Li and Junqiang Chen
Third batch	2022-07-07	91	Cancan fresh meat market	FM21	Tianhe District, Guangzhou, China	egg shells and egg content	Tong Li and Junqiang Chen
Third batch	2022-07-07	92	Shipai meat market	FM22	Tianhe District, Guangzhou, China	egg shells and egg content	Tong Li and Junqiang Chen
Third batch	2022-07-07	93	Shipai meat market	FM22	Tianhe District, Guangzhou, China	egg shells and egg content	Tong Li and Junqiang Chen
Third batch	2022-07-07	94	Shipai meat market	FM22	Tianhe District, Guangzhou, China	egg shells and egg content	Tong Li and Junqiang Chen
Third batch	2022-07-07	95	Shipai meat market	FM22	Tianhe District, Guangzhou, China	egg shells and egg content	Tong Li and Junqiang Chen
Third batch	2022-07-07	96	Shipai meat market	FM22	Tianhe District, Guangzhou, China	egg shells and egg content	Tong Li and Junqiang Chen
Third batch	2022-07-07	97	Shipai meat market	FM22	Tianhe District, Guangzhou, China	egg shells and egg content	Tong Li and Junqiang Chen
Third batch	2022-07-07	98	Heyang meat market	FM23	Tianhe District, Guangzhou, China	egg shells and egg content	Tong Li and Junqiang Chen
Third batch	2022-07-07	99	Heyang meat market	FM23	Tianhe District, Guangzhou, China	egg shells and egg content	Tong Li and Junqiang Chen
Third batch	2022-07-07	100	Heyang meat market	FM23	Tianhe District, Guangzhou, China	egg shells and egg content	Tong Li and Junqiang Chen
Third batch	2022-07-07	101	Heyang meat market	FM23	Tianhe District, Guangzhou, China	egg shells and egg content	Tong Li and Junqiang Chen
Third batch	2022-07-07	102	Heyang meat market	FM23	Tianhe District, Guangzhou, China	egg shells and egg content	Tong Li and Junqiang Chen
Third batch	2022-07-07	103	Heyang meat market	FM23	Tianhe District, Guangzhou, China	egg shells and egg content	Tong Li and Junqiang Chen
Fourth batch	2022-09-18	104	Yongping meat market	FM24	Baiyun District, Guangzhou, China	egg shells and egg content	Tong Li
Fourth batch	2022-09-18	105	Yongping meat market	FM24	Baiyun District, Guangzhou, China	egg shells and egg content	Tong Li
Fourth batch	2022-09-18	106	Yongping meat market	FM24	Baiyun District, Guangzhou, China	egg shells and egg content	Tong Li
Fourth batch	2022-09-18	107	Yongping meat market	FM24	Baiyun District, Guangzhou, China	egg shells and egg content	Tong Li
Fourth batch	2022-09-18	108	Yongping meat market	FM24	Baiyun District, Guangzhou, China	egg shells and egg content	Tong Li
Fourth batch	2022-09-18	109	Nanzhuang vegetable market	FM25	Baiyun District, Guangzhou, China	egg shells and egg content	Tong Li
Fourth batch	2022-09-18	110	Nanzhuang vegetable market	FM25	Baiyun District, Guangzhou, China	egg shells and egg content	Tong Li
Fourth batch	2022-09-18	111	Nanzhuang vegetable market	FM25	Baiyun District, Guangzhou, China	egg shells and egg content	Tong Li
Fourth batch	2022-09-18	112	Nanzhuang vegetable market	FM25	Baiyun District, Guangzhou, China	egg shells and egg content	Tong Li
Fourth batch	2022-09-18	113	Nanzhuang vegetable market	FM25	Baiyun District, Guangzhou, China	egg shells and egg content	Tong Li
Fourth batch	2022-09-18	114	Jiahe farmers' market	FM26	Baiyun District, Guangzhou, China	egg shells and egg content	Tong Li
Fourth batch	2022-09-18	115	Jiahe farmers' market	FM26	Baiyun District, Guangzhou, China	egg shells and egg content	Tong Li
Fourth batch	2022-09-18	116	Jiahe farmers' market	FM26	Baiyun District, Guangzhou, China	egg shells and egg content	Tong Li
Fourth batch	2022-09-18	117	Jiahe farmers' market	FM26	Baiyun District, Guangzhou, China	egg shells and egg content	Tong Li
Fourth batch	2022-09-18	118	Jiahe farmers' market	FM26	Baiyun District, Guangzhou, China	egg shells and egg content	Tong Li
Fourth batch	2022-09-18	119	Changban integrated market	FM27	Tianhe District, Guangzhou, China	egg shells and egg content	Haotian Deng
Fourth batch	2022-09-18	120	Changban integrated market	FM27	Tianhe District, Guangzhou, China	egg shells and egg content	Haotian Deng
Fourth batch	2022-09-18	121	Changban integrated market	FM27	Tianhe District, Guangzhou, China	egg shells and egg content	Haotian Deng
Fourth batch	2022-09-18	122	Changban integrated market	FM27	Tianhe District, Guangzhou, China	egg shells and egg content	Haotian Deng
Fourth batch	2022-09-18	123	Changban integrated market	FM27	Tianhe District, Guangzhou, China	egg shells and egg content	Haotian Deng
Fourth batch	2022-09-18	124	Changban integrated market	FM27	Tianhe District, Guangzhou, China	egg shells and egg content	Haotian Deng
Fourth batch	2022-09-18	125	Changban integrated market	FM27	Tianhe District, Guangzhou, China	egg shells and egg content	Haotian Deng
Fourth batch	2022-09-18	126	Changban integrated market	FM27	Tianhe District, Guangzhou, China	egg shells and egg content	Haotian Deng
Fourth batch	2022-09-18	127	Nanhua farmers' market	FM28	Tianhe District, Guangzhou, China	egg shells and egg content	Haotian Deng
Fourth batch	2022-09-18	128	Nanhua farmers' market	FM28	Tianhe District, Guangzhou, China	egg shells and egg content	Haotian Deng
Fourth batch	2022-09-18	129	Nanhua farmers' market	FM28	Tianhe District, Guangzhou, China	egg shells and egg content	Haotian Deng
Fourth batch	2022-09-18	130	Nanhua farmers' market	FM28	Tianhe District, Guangzhou, China	egg shells and egg content	Haotian Deng
Fourth batch	2022-09-18	131	Nanhua farmers' market	FM28	Tianhe District, Guangzhou, China	egg shells and egg content	Haotian Deng
Fourth batch	2022-09-18	132	Nanhua farmers' market	FM28	Tianhe District, Guangzhou, China	egg shells and egg content	Haotian Deng
Fourth batch	2022-09-18	133	Nanhua farmers' market	FM28	Tianhe District, Guangzhou, China	egg shells and egg content	Haotian Deng
Fourth batch	2022-09-18	134	Nanhua farmers' market	FM28	Tianhe District, Guangzhou, China	egg shells and egg content	Haotian Deng
Fourth batch	2022-09-18	135	Nanhua farmers' market	FM28	Tianhe District, Guangzhou, China	egg shells and egg content	Haotian Deng
Fourth batch	2022-09-18	136	Zesheng market	FM29	Tianhe District, Guangzhou, China	egg shells and egg content	Litao Lu
Fourth batch	2022-09-18	137	Zesheng market	FM29	Tianhe District, Guangzhou, China	egg shells and egg content	Litao Lu
Fourth batch	2022-09-18	138	Zesheng market	FM29	Tianhe District, Guangzhou, China	egg shells and egg content	Litao Lu
Fourth batch	2022-09-18	139	Zesheng market	FM29	Tianhe District, Guangzhou, China	egg shells and egg content	Litao Lu
Fourth batch	2022-09-18	140	Zesheng market	FM29	Tianhe District, Guangzhou, China	egg shells and egg content	Litao Lu
Fourth batch	2022-09-18	141	Zesheng market	FM29	Tianhe District, Guangzhou, China	egg shells and egg content	Litao Lu
Fourth batch	2022-09-18	142	Zesheng market	FM29	Tianhe District, Guangzhou, China	egg shells and egg content	Litao Lu
Fourth batch	2022-09-18	143	Zesheng market	FM29	Tianhe District, Guangzhou, China	egg shells and egg content	Litao Lu
Fourth batch	2022-09-18	144	Zesheng market	FM29	Tianhe District, Guangzhou, China	egg shells and egg content	Litao Lu

## Sheet: Table S2
Table S2 Primes PCR and DNA sequencing in this study
Gene	Primer name	Sequence (5’ to 3’)	Reference
blaNDM	NDM-F	GGTTTGGCGATCTGGTTTTC	(Yong et al., 2009)
	NDM-R	CGGAATGGCTCATCACGATC	(Yong et al., 2009)
IncX3	X3-F	GTTTTCTCCACGCCCTTGTTCA	(Johnson et al., 2012)
	X3-R	CTTTGTGCTTGGCTATCATAA	(Johnson et al., 2012)
IncI1	I1-F	CGAAAGCCGGACGGCAGAA	(Carattoli et al., 2005)
	I1-R	TCGTCGTTCCGCCAAGTTCGT	(Carattoli et al., 2005)
IncHI2	HI2-F	TTTCTCCTGAGTCACCTGTTAACAC	(Carattoli et al., 2005)
	HI2-R	GGCTCACTACCGTTGTCATCCT	(Carattoli et al., 2005)
Reference Carattoli, A., Bertini, A., Villa, L., Falbo, V., Hopkins, K.L., Threlfall, E.J., 2005. Identification of plasmids by PCR-based replicon typing. J Microbiol Methods. 63, 219–228. Johnson, T.J., Bielak, E.M., Fortini, D., Hansen, L.H., Hasman, H., Debroy, C., Nolan, L.K., Carattoli, A., 2012. Expansion of the IncX plasmid family for improved identification and typing of novel plasmids in…

## Sheet: Table S3
Table S3 MICs of blaNDM-5-positive strains
Isolates	AMP	CQ	CTX	GEN	APR	NEO	TET	CIP	CL	FOS	FFC	IPM	TIG	DOX	FOX	CAZ	STR	AMK	SXT
J53	8	0.03	0.03	0.125	2	1	2	0.008	0.125	16	1	0.06	0.5	2	2	0.25	0.5	0.25	0.25
GD22SC3148PM	>128	128	128	1	128	32	32	2	0.25	>1024	>128	4	0.5	4	128	>128	>256	2	64
GD22SC3148PM-j53	>128	128	64	1	128	1	8	0.06	0.125	64	128	2	0.25	1	128	>128	>256	1	32
GD22SC3180PM	>128	>128	>128	128	>128	128	64	8	0.25	>1024	>128	8	0.5	32	>128	>128	128	1	64
GD22SC3180PM-j53	32	32	32	0.125	64	1	0.25	0.002	0.125	32	1	4	0.03	0.25	8	16	2	0.125	0.25
GD22SC3312PM	>128	>128	>128	32	>128	128	64	16	0.25	128	>128	4	0.25	8	>128	>128	>256	1	64
GD22SC3312PM-j53	128	64	64	2	128	64	8	0.25	0.125	64	128	2	0.125	2	128	128	128	0.5	32
GD22SC4181PM	>128	>128	>128	8	128	128	32	4	0.25	128	>128	4	0.5	128	128	>128	256	2	64
GD22SC4181PM-j53	>128	>128	>128	8	128	128	8	0.25	0.125	64	64	2	0.25	32	64	>128	256	1	64
MIC, minimal inhibitory concentration. AMP, ampicillin; CQ, cefquinome CTX, cefotaxime; GEN, gentamicin; APR, apramycin; NEO, neomycin; TET, tetracycline; CIP, ciprofloxacin; CL, colistin; FOS, fosfomycin; FFC, florfenicol; IPM, imipenem; TIG, tigecycline; DOX, doxycycline; FOX, cefoxitin; CAZ, ceftazidime; STR, streptomycin; AMK, amikacin; SXT, sulfamethoxazole/trimethoprim.

## Sheet: Table S4
Table S4 Comparison of blaNDM-5-bearing plasmid pHN22SC3180 (IncI1) with blaNDM-5-harboring IncI1 plasmids from the NCBI database.
Plasmids	GenBank	Organism	Source	Location	Isolates	Collection date	Coverage with pHN22SC3180	Identity with pHN22SC3180	Reference
pNDM33-2	CP076647.1	Escherichia coli	Swabs of feces, duck	China: Guangdong	GD33	2017. 12	0.43	0.9795	(Zhao et al., 2021)
pNDM-TD33	MN915013.1	Escherichia coli	-	China	TD-33	-	0.48	0.9793
pEC-16–10-NDM-5	MZ836801.1	Escherichia coli	Homo sapiens, blood	China	EC-16-10	2016			(Dong et al., 2022)
pEC6563-NDM5	CP095858.1	Escherichia coli	urine, Homo sapiens	China	EC6563	2020. 11. 25	0.99	1	(Zhang et al., 2022)
pEC21Z151-128K-NDM5	CP101198.1	Escherichia coli	Homo sapiens	China: Zhejiang	EC21Z-151	2021. 6. 15	0.47	0.9843
pEC21Z144-121K-NDM5	CP101223.1	Escherichia coli	Homo sapiens	China: Zhejiang	EC21Z-144	2021. 6. 8	0.46	0.9843
Reference Dong, H., Li, Y., Cheng, J., Xia, Z., Liu, W., Yan, T., Chen, F., Wang, Z., Li, R., Shi, J., Qin, S., 2022. Genomic epidemiology insights on NDM-producing pathogens revealed the pivotal role of plasmids on blaNDM transmission. Microbiol Spectr. 10, e0215621. Zhang, Xiaofan, Chen, L., Zhang, Xia, Wang, Q., Quan, J., He, J., Pan, H., Li, X., 2022. Emergence of coexistence of a novel blaND…
